# Supplementary material for: Models of Molecular Structures of Hexa-Nuclear AlnFem Metal Clusters (n + m = 6): DFT Quantum-Chemical Design
Source: Materials (Basel). 2021 Jan 27;14(3):597. doi: 10.3390/ma14030597 (PMC7865671; doi:10.3390/ma14030597)
Supplement: Supplementary file 1 [file materials-14-00597-s001.zip]

Archive with 1 entries (1 files):
- materials-1049972-supplementary.pdf
